# Supplementary material for: Home-based upper limb stroke rehabilitation mechatronics: challenges and opportunities
Source: Biomed Eng Online. 2023 Jul 9;22:67. doi: 10.1186/s12938-023-01133-8 (PMC10329803; doi:10.1186/s12938-023-01133-8)
Supplement: Supplementary file 1 — Additional file 1. Mechatronic devices for home-based upper limb rehabilitation therapy. [file 12938_2023_1133_MOESM1_ESM.xls]

## Sheet: Sheet1
Target Anatomy	Original Year	Device or Author	Degrees of Freedom (Actuated/Unactuated)	Motions	Actuators	Measurement Capability	Type
Proximal	2010	Ren et al. [42]	1/0	Elbow motion	DC Motor	Elbow joint position	Joint-based
Proximal	2011	Lu et al. [43, 44]	2/0	Horizontal planar reaching	DC Motor	Hand position	Endpoint
Proximal	2013	RAE [45]	0/1	Circular reaching	None	Hand position	Endpoint
Proximal	2014	CR2 [46]	1/0	Linear reaching	DC Motor	Hand position	Endpoint
Proximal	2014	Haptic Theradrive [47]	1/0	Circular reaching	DC Motor	Hand position, force	Endpoint
Proximal	2014	hCAAR [37, 48]	2/0	Horizontal planar reaching	Electric motors (unspecified)	Hand position, force	Endpoint
Proximal	2014	ATD [49]	3/1	3D reaching, grasping	DC motor + damper	Hand position	Endpoint
Proximal	2014	Tommasino et al. [50]	0/2	Horizontal planar reaching	None	Hand position, force	Endpoint
Proximal	2015	Mohamaddan et al. [51]	2/0	Vertical planar reaching	DC Motors	Hand position	Endpoint
Proximal	2015	ArmeoSenso [52, 53]	0/5	3D reaching	None	Arm acceleration & orientation, joint position, trunk position	Joint-based
Proximal	2017	Wojewoda et al. [54]	0/2	Horizontal planar reaching	None	Hand position, orientation	Endpoint
Proximal	2017	HOTAR [55, 56]	2/0	Horizontal planar reaching	DC Motors	Hand position, force	Endpoint
Proximal	2017	BULReD [57]	2/0	Horizontal planar reaching (bimanual)	DC Motors	Hand position, force	Endpoint
Proximal	2018	PVSED [58, 59]	1/0	Elbow motion	DC motor + spring	Elbow joint position	Joint-based
Proximal	2018	HomeRehab [60, 61]	3/0	3D reaching	DC Motors	Hand position, force	Endpoint
Proximal	2018	Gao et al. [62]	3/0	3D reaching	DC Motors	Elbow, forearm, wrist joint positions	Joint-based
Proximal	2019	PaRRo [63]	0/2	Horizontal planar reaching	Magnetic brakes	Hand position	Endpoint
Proximal	2019	Bai et al. [64]	2/0	Spherical reaching	DC Motors	Hand position, force, torque	Endpoint
Proximal	2019	HomeRehabMaster [65]	0/5	3D reaching	None	Arm acceleration & orientation, joint position, trunk position	Joint-based
Proximal	2020	Phan et al. [66]	0/1	Elbow motion	Linear servomotors + spring	Elbow joint position	Joint-based
Proximal	2020	Nicholson-Smith et al. [67]	2/0	Horizontal planar reaching	DC Motors	Hand position, force	Endpoint
Proximal	2021	Zhang et al. [68]	6/0	3D reaching (bimanual)	Linear servomotors	Shoulder, elbow joint positions	Joint-based
Distal	2014	SCRIPT [69-72]	0/6	Wrist flexion, grasping (individual fingers)	None (springs)	Finger, wrist joint positions, hand position	Joint-based
Distal	2014	Physiotherabot/WF [73, 74]	3/0	Wrist orientation	DC Motors	Wrist position, hand force	Endpoint
Distal	2015	Polygerinos et al. [75]	5/0	Grasping (individual fingers)	Pneumatic bladders	Fingertip forces	Joint-based
Distal	2016	Yang et al. [76]	1/0	Grasping	Stepper motor	Fingertip forces, finger flexion	Joint-based
Distal	2016	Smart Glove [77-80]	0/8	Grasping (individual fingers), 3D reaching	None	Hand position, orientation, & acceleration, wrist position, finger positions	Joint-based
Distal	2017	HandSOME [81]	0/1	Grasping	None	Grasp position	Joint-based
Distal	2017	eWrist [82,83]	1/1	Wrist orientation	DC Motor	Wrist orientation, velocity, torque, (sEMG)	Joint-based
Distal	2017	QikRehab [84]	0/6	Object manipulation (pinch, grasp, twist, roll)	None	Hand acceleration, grip force	Endpoint
Distal	2018	DIAGNOBOT [85]	3*/1	Wrist orientation, grasping	Electric servomotors	Wrist orientation, force, torque	Endpoint
Distal	2018	Ambidexter [86]	3/0	Wrist orientation, grasping	DC Motors	Hand orientation, grasp force	Endpoint
Distal	2018	X-Glove [87]	5/3	3D reaching, grasping (individual fingers)	Linear servomotors	Finger position, arm joint position	Joint-based
Distal	2020	PWRR [88]	2/0	Wrist orientation	Pneumatic pistons	Wrist orientation	Endpoint
Distal	2021	RobHand [89]	5/0	Grasping (individual fingers)	Linear servomotors	Finger position	Joint-based
Proximal & Distal	2010	GT System [90]	0/6	3D reaching and grasping	None	Hand position and orientation, trunk position	Endpoint
Proximal & Distal	2012	ULERD [91-93]	3/0	Elbow motion and wrist flexion and rotation	DC Motors	Elbow, wrist joint positions	Joint-based
Proximal & Distal	2012	ArmAssist [94-99]	0/3	Horizontal planar reaching, grasping	DC Motors	Hand position, vertical & grasp forces	Endpoint**
Note: For unnamed devices, the first author's last name is given. Reference numbers correspond to the References list in the main manuscript.
* The DIAGNOBOT can be reconfigured to support 3 different degrees of freedom, but only one is active at a time.
** The ArmAssist has a wrist module that gives it both Endpoint and Joint-Based characteristics.
